# Supplementary material for: N–O–S Co–Doped Hierarchical Porous Carbons Prepared by Mild KOH Activation of Ammonium Lignosulfonate for High–Performance Supercapacitors
Source: Nanomaterials (Basel). 2025 Oct 26;15(21):1633. doi: 10.3390/nano15211633 (PMC12610888; doi:10.3390/nano15211633)
Supplement: Supplementary file 1 [file nanomaterials-15-01633-s001.zip]

Archive with 1 entries (1 files):
- nanomaterials-3947404-supplementary.pdf
